# Supplementary material for: Pearl Millet Aquaporin Gene PgPIP2;6 Improves Abiotic Stress Tolerance in Transgenic Tobacco
Source: Front Plant Sci. 2022 Mar 9;13:820996. doi: 10.3389/fpls.2022.820996 (PMC8959815; doi:10.3389/fpls.2022.820996)
Supplement: Supplementary Table 1 — Primers used in the gene expression analysis. [file Data_Sheet_1.xlsx]

## Sheet: S Table 1
	S. No.	Gene name	Phosphorylation sites			PKC	CK2	RSK	PKA	UNSP	EGFR	INSR	PKG	CK1	DNAPK	CdC2	p38MAPK	CDK5	GSK3	ATM
			Serine	Threonine	Tyrosine
	1	PgPIP1;1	12	7	4	7	1	1	2	7	3	0	0	2	2	1	-	-	-	-
	2	PgPIP1;2	11	7	4	6	1	1	3	10	4	1	1	2	0	0	-	-	-	-
	3	PgPIP1;6	9	6	3	6	-	1	2	12	2	-	1	1	-	2	-	1	1	-
	4	PgPIP2;1	12	6	1	6	1	0	2	8	1	-	0	1	2	2	-	-	-	-
	5	PgPIP2;2	8	7	2	7	0	0	3	8	0	-	-	2	1	2	-	-	-	-
	6	PgPIP2;3	14	7	2	7	1	1	5	9	1	-	-	2	-	3	-	-	-	-
	7	PgPIP2;4	10	6	1	7	1	0	3	9	0	0	0	0	0	2	0	0	0	0
	8	PgPIP2;5	13	9	5	7	0	0	5	12	0	3	0	2	0	4	0	0	0	0
	9	PgPIP2;6	11	5	2	6	1	0	4	10	0	1	0	0	0	2	0	0	0	0
	10	PgPIP2;7	12	9	3	7	0	0	5	10	1	2	2	2	1	3	0	0	0	0
	11	PgPIP2;8	10	4	1	4	0	0	4	8	1	0	2	0	2	1	0	0	0	0
	12	PgTIP1;1	13	4	2	4	2	0	4	7	1	1	1	3	0	4	1	1	1	0
	13	PgTIp2;1	10	3	2	4	1	0	2	7	2	0	1	0	0	1	0	0	0	0
	14	PgTIP2;2	10	5	1	4	1	0	2	7	2	0	1	1	1	2	1	0	0	0
	15	PgTip2;3	10	4	2	4	1	0	2	9	1	1	0	2	1	1	1	1	0	0
	16	PgTIP3;1	5	5	1	5	0	0	1	7	0	0	0	1	0	1	0	0	0	0
	17	PgTIP4;1	10	6	3	5	0	0	2	7	0	2	1	0	3	4	0	1	0	1
	18	PgTIP4;4	5	5	0	4	0	0	2	6	0	0	0	0	1	2	0	0	0	0
	19	PgTIP4;3	7	6	1	3	1	0	3	8	0	0	0	0	1	0	0	2	1	0
	20	PgTIP5;1	14	6	1	7	0	2	1	13	0	0	0	1	1	1	1	1	1	1
	21	PgNIP1;1	14	9	0	11	1	2	2	10	0	0	1	2	0	6	0	0	0	0
	22	PgNIP1;3	12	9	0	7	3	1	3	7	0	0	2	0	0	4	0	0	0	0
	23	PgNIP1;4	11	6	2	6	1	0	3	10	0	1	1	1	0	1	0	0	0	0
	24	PgNIP2;1	17	8	1	8	0	1	2	11	1	0	0	1	1	9	1	1	0	1
	25	PgNIP2;2	14	7	1	5	0	1	2	15	1	0	2	0	3	7	0	1	0	1
	26	PgNIP3;1	9	8	2	7	0	1	0	10	1	1	0	0	1	3	3	3	2	0
	27	PgNIP3;2	17	4	1	7	1	0	4	10	0	1	0	1	0	3	0	1	0	0
	28	PgNIP3;3	16	10	4	13	2	0	1	13	1	3	0	0	0	5	1	1	1	1
	29	PgNIP3;4	18	8	2	14	0	0	5	13	2	1	1	0	0	4	0	1	0	1
	30	PgNIP3;5	14	6	1	7	2	0	2	8	0	1	0	1	1	1	0	1	3	0
	31	PgNIP4;1	45	24	7	25	7	2	9	37	2	0	2	5	6	15	2	2	0	2
	32	PgSIP1;1	7	4	3	6	0	0	1	5	1	0	0	1	0	2	0	0	0	0
	33	PgSIP1;2	7	6	3	5	0	0	2	4	1	1	0	0	0	4	1	0	0	0
	34	PgSIP2;1	43	24	14	29	9	1	10	39	2	3	1	5	1	12	2	2	3	1

## Sheet: S Table 2
	Pg AQPs paralog 1	chr	Pg AQPs paralog 2	chr	No. of non synonymous sites (N)	No. of Synonymous sites (S)	Non synonymous substituition rate (dN)	Synonymous substituition rate (dS)	dN/dS
	PIP1;1	3	PIP1;2	3	748	116	0.0261	1.1693	0.0223
	PIP1;6	2	PIP2;1	3	730.8	127.2	11.4696	15.2895	0.7502
	PIP2;3	3	PIP2;5	3	776.8	87.2	14.3491	0.9768	14.6901
	PIP2;6	3	PIP2;8	3	555.5	77.5	0.0445	1.2705	0.035
	TIP2;1	3	TIP2;3	2	657.9	83.1	0.0654	11.5149	0.0057
	TIP3;1	2	TIP5;1	3	613.7	58.3	8.9764	22.101	0.4062
	TIP4;1	1	TIP4;3	3	552.9	122.1	3.2813	56.9899	0.0576
	NIP1;1	2	NIP1;3	1	679.2	139.8	3.1918	4.1362	0.7717
	NIP2;1	3	NIP2;2	2	788.1	99.9	3.8925	6.5891	1.6928
	NIP3;1	2	NIP4;1	6	694.2	211.8	4.2838	7.7379	0.5536
	NIP3;2	4	NIP3;5	4	621.8	212.2	13.1049	1.8942	6.9185
	NIP3;3	4	NIP3;4	4	652.7	277.3	17.9624	1.3205	13.6024
	SIP1;1	4	SIP1;2	1	543.7	146.3	3.4784	21.098	0.1649

## Sheet: S. Table 3
		Pg AQPs	Ortholog	No. of non synonymous sites (N)	No. of Synonymous sites (S)	Non synonymous substituition rate (dN)	Synonymous substituition rate (dS)	dN/dS
		PgPIP2;2	SbPIP2;3	559.1	136.9	10.3817	23.693	0.4382
		PgPIP2;7	OsPIP2;7	671.6	186.4	16.4512	0.5691	28.9068
		PgTIP2;1	SbTIP2;1	603	144	0.0708	35.3189	0.002
		PgTIP2;3	ZmTIP2;3	582.1	158.9	0.0745	32.0468	0.0023
		PgTIP3;1	SbTIP3;1	521.8	150.2	1.0516	35.9428	0.0293
		PgTIP5;1	OsTIP5;1	676.4	130.6	14.2286	6.6352	2.1444
		PgNIP1;3	SbNIP1;3	654.1	164.9	11.6084	18.5212	0.6268
		PgNIP1;4	SbNIP1;5	342.6	95.4	1.6506	13.053	0.1265
		PgNIP2;2	OsNIP2;2	722.6	168.4	1.7886	61.1147	0.0293
		PgNIP3;2	SbNIP3;2	649.6	211.4	13.1849	12.4318	1.0606
		PgNIP4;1	SbNIP4;1	630.2	236.8	3.8851	37.2537	0.1043
		PgSIP1;1	ZmSIP1;1	559.9	142.1	6.5664	38.3463	0.1712

## Sheet: S. Table 4
		Tissue speciifc motifs								Abiotic stress inducible motifs
S. No.	Gene name	GCN4	RY elements	SKN1	Circadian	CAT-Box	CCGTCC-box	O2 site	HSE	LTR	MBS	ABRE	TCA-element	W-Box	ARE	GC	TGACG	TGA motif	Box-W1	ERE	TC-rich repeats	P-Box
1	PgPIP1;1	+449		-594, -996			+198				+902				-515		+795,+995, -191
2	PgPIP1;2	-744			+414		-859	-513	-972	-625	-610	+819, +806			-852, -46	-900, -99, +100
3	PgPIP1;3			+157, +910, -878, -847, -734, -252, -189	-418					+894	-727, +495, -232				+856				+728, -679, -399	+889
4	PgPIP2;1	+73, +19, +17			+572, +283		+466		-848				+751, -502			+50	+513	-952
5	PgPIP2;2	-414		-116,-741			+831			+638, -518	+521				-105	+791		-211, -306				+141
6	PgPIP2;3				+222	+395					-349				-630		+242				+334, -239
7	PgPIP2;4					+368, +969	+98						+558
8	PgPIP2;5			+265, +528				-812		+515	+267	-689			-88		+984				+333	-98
9	PgPIP2;6			+234, -123, -913, -353, -310								-288			-112, -895, -278
10	PgPIP2;8			-799, +278	-419		+136	+882		+918	+328	+285			-867, +142						+601
11	PgTIP1;1			-305, -736	+464	+195		-520	-608						-327	+848, -210, -917	+735, +927
12	PgTIP2;1			+756, +729, -462, -576, -846	+538		+177			-35							+845, -923
13	PgTIP2;2			-656, +320, +243		-333, -73	+130		+420	-946	-467, +315	-788			+651, +264	-351, -937	-26	-768	-314
14	PgTIP2;3			+156, +981, +957, -805		+975		-961		+239		+327, -641	-579				+774					-880
15	PgTIP3;1										-199, +115	-241
16	PgTIP4;1			+835			-750, +454, +21			+467		+949, +671, -672	+511			+96
17	PgNIP1;1		+529	+152			+537				+313			-312, -429	+449	-684	-844		-312, -429		-977, -832
18	PgNIP1;2			-303	+488	-978		+304	-151		+385	-207	+616	+954			+297		+954	+436	+368
19	PgNIP1;3			+148							+928, +850	-461, -420	+955, +590		+389		-149
20	PgNIP2;1			-851, -581, -446		+943		+877			+966, +784, +190	-39, -25	+755			+632	-899, -598, -582, +445	+567
21	PgNIP2;2						+460	+846								+680, +212, -62	-674
22	PgNIP3;1			-950, +115	+756	+305		-423		+469	-899		-250			-936	-202, +949		+839
23	PgNIP3;2			-1498, -1351, +1211, +1557, +913, -544	+1117, -697	+1429, +797		+885, +545	+271, -210		+1231, +246		-1286, -260		+1409, +937		-402		+1315, +1194, -310		-1388, -558	+486, +11
24	PgNIP3;3			+834		-701						+705			+254	-788	-835				-761
25	PgNIP3;4			-502, -435	-718		+922				+619, +405, +482	-209	+87		+600, +239		-588		-487	-550
26	PgSIP1;1			+535, -308						-546		+514				-118	+632, -608
27	PgSIP1;2			-704, +585, +230, +191	-659	-822, -167	+910					+275, +601, -273, -605, +601			+547	+644					+893

## Sheet: S. Table 5
	Temperature ( ̊C)	Relative Humidity (%)	Photosynthetic photon flux density (PPFD; µmol m-2 s-1)	Vapour Pressure Deficit (kPa)
	25	80	450	0.6
	28	68	450	1.2
	31	60	450	1.8
	32	53	450	2.2
	33	48	450	2.6
	35	45	450	3.1
	36	43	450	3.4
	37	40	450	3.8
